# Supplementary material for: An Epigenetic Aging Clock for Cattle Using Portable Sequencing Technology
Source: Front Genet. 2021 Nov 18;12:760450. doi: 10.3389/fgene.2021.760450 (PMC8637324; doi:10.3389/fgene.2021.760450)
Supplement: Supplementary file 2 [file Table1.XLSX]

## Sheet: Sheet1
gene	pval	slope	rsqmeth	rsqherd	N	directionDogHuman	directionCow
CADPS	0.0147126	0.294058	0.0900622	0.125165	66	+	+
EVX2	0.0113016	0.271146	0.0897153	0.182517	64	+	+
FAT4	0.00964779	0.208149	0.0929554	0.16642	66	+	+
FEZF2	0.0178459	0.31822	0.0753263	0.206804	66	+	+
FGF10	0.0119387	0.334423	0.0860088	0.168105	66	+	+
FIGN	0.00256688	0.345303	0.124354	0.204579	65	+	+
FOXG1	0.0121554	0.147429	0.0873387	0.181228	65	+	+
FZD10	0.00240916	0.0819881	0.138346	0.195172	63	+	+
FZD8	0.00746217	0.0911786	0.103477	0.187864	63	+	+
GRB10	0.0005587	0.511452	0.15977	0.230508	66	+	+
GRM7	0.0394113	0.238819	0.062794	0.116784	66	+	+
HHIP	0.0256599	0.271328	0.0675026	0.186169	66	+	+
ISL1	6.2e-07	0.266711	0.314652	0.349746	66	+	+
KLHL14	0.00166966	0.312038	0.140432	0.202966	66	+	+
KRT19	0.00144319	0.12161	0.138492	0.248496	64	+	+
LHX1	3.37e-07	0.416619	0.325315	0.364485	66	+	+
LHX9	0.0368101	0.152543	0.0647948	0.143785	64	+	+
LRRTM1	0.00207812	0.505638	0.132752	0.229034	64	+	+
LRRTM3	0.00188273	0.447712	0.127249	0.252188	66	+	+
MAP4K3	0.0477469	-0.174885	0.0559787	0.135579	65	-	-
MCF2L	0.037163	-0.180769	0.0623104	0.176782	63	-	-
MPPED2	0.046214	0.201968	0.0556701	0.142952	65	+	+
NKX6-1	7.02e-06	0.439839	0.268421	0.323062	63	+	+
PRDM13	0.0127309	0.352833	0.0919257	0.137498	65	+	+
PRKD1	0.00369543	0.41378	0.119453	0.180618	65	+	+
RAB3C	0.0190963	0.302966	0.0795465	0.138221	66	+	+
RAX	0.0217363	0.20275	0.0736094	0.16114	65	+	+
RIBC2	0.0153334	0.302109	0.0805523	0.2518	61	+	+
SIM1	0.00012557	0.276882	0.185632	0.299144	65	+	+
SIX3	0.0492064	0.0795787	0.0544546	0.170924	64	+	+
SLC6A5	0.00304957	0.207296	0.115483	0.2302	66	+	+
SLC9A2	0.000905687	0.381902	0.160862	0.195673	65	+	+
SMAD7	0.0060621	-0.194719	0.10764	0.157902	66	-	-
SOX17	0.000562237	0.283275	0.153649	0.247616	66	+	+
ST8SIA2	0.0203057	0.16417	0.0769626	0.165283	66	+	+
TBR1	0.0218589	0.119799	0.0722409	0.177083	65	+	+
TENM4	0.00405181	0.528591	0.117356	0.188532	66	+	+
TLX1	0.000398757	0.252966	0.156548	0.295079	66	+	+
TLX2	0.0107409	0.171507	0.0916844	0.190816	64	+	+
TLX3	0.000332396	0.365909	0.17166	0.234703	66	+	+
VAX1	0.00805179	0.0944963	0.0965762	0.191119	66	+	+
VWC2	0.0432045	0.200715	0.0562136	0.144833	66	+	+
ZIC4	0.0113496	0.207802	0.091077	0.312027	54	+	+
