# Supplementary material for: An Epigenetic Aging Clock for Cattle Using Portable Sequencing Technology
Source: Front Genet. 2021 Nov 18;12:760450. doi: 10.3389/fgene.2021.760450 (PMC8637324; doi:10.3389/fgene.2021.760450)
Supplement: Supplementary file 3 [file DataSheet2.CSV]

Sample	Herd	Birth_month	Collection_month	Age (years)
Sample1	Herd A	August	April	14.7
Sample2	Herd A	June	April	7.86
Sample3	Herd A	October	April	6.54
Sample4	Herd A	June	April	5.88
Sample5	Herd A	November	April	4.45
Sample6	Herd A	January	April	4.29
Sample7	Herd A	October	April	6.47
Sample8	Herd A	March	April	5.12
Sample9	Herd A	February	April	11.15
Sample10	Herd A	November	April	12.44
Sample11	Herd A	March	April	7.1
Sample12	Herd A	October	August	9.88
Sample13	Herd A	November	August	2.74
Sample14	Herd E	September	August	0.88
Sample15	Herd E	September	August	0.9
Sample16	Herd A	December	August	2.7
Sample17	Herd A	January	August	7.57
Sample18	Herd E	October	August	0.85
Sample19	Herd A	February	August	13.47
Sample20	Herd E	September	August	0.9
Sample21	Herd A	October	August	8.86
Sample22	Herd A	December	August	2.69
Sample23	Herd E	October	August	0.87
Sample24	Herd A	December	August	15.7
Sample25	Herd A	January	August	2.59
Sample26	Herd A	October	August	2.83
Sample27	Herd A	October	August	2.85
Sample28	Herd E	September	August	0.92
Sample29	Herd A	October	August	2.85
Sample30	Herd A	November	August	1.78
Sample31	Herd E	September	August	0.92
Sample32	Herd A	September	August	1.88
Sample33	Herd B	August	December	5.3
Sample34	Herd E	October	March	2.46
Sample35	Herd E	October	March	2.46
Sample36	Herd E	October	March	2.46
Sample37	Herd E	November	May	3.52
Sample38	Herd E	October	May	3.59
Sample39	Herd A	October	May	0.53
Sample40	Herd E	October	May	3.61
Sample41	Herd A	November	May	2.5
Sample42	Herd E	October	May	3.59
Sample43	Herd A	August	May	1.75
Sample44	Herd A	November	May	2.48
Sample45	Herd A	January	May	0.35
Sample46	Herd A	January	May	2.32
Sample47	Herd E	October	May	3.56
Sample48	Herd E	October	May	3.61
Sample49	Herd E	November	May	3.52
Sample50	Herd E	October	May	3.61
Sample51	Herd E	September	May	3.64
Sample52	Herd E	October	May	3.55
Sample53	Herd D	October	November	3.13
Sample54	Herd D	October	November	3.1
Sample55	Herd D	October	November	2.08
Sample56	Herd D	November	November	2
Sample57	Herd C	March	November	1.75
Sample58	Herd C	December	November	1.93
Sample59	Herd C	December	November	1.96
Sample60	Herd C	July	November	2.35
Sample61	Herd E	October	September	1.89
Sample62	Herd E	September	September	1.95
Sample63	Herd E	October	September	1.89
Sample64	Herd E	November	September	1.82
Sample65	Herd E	November	September	1.84
Sample66	Herd E	September	September	1.95
